# Supplementary material for: ARID1A governs the silencing of sex-linked transcription during male meiosis in the mouse
Source: eLife. 2024 Nov 26;12:RP88024. doi: 10.7554/eLife.88024 (PMC11594533; doi:10.7554/eLife.88024)
Supplement: Figure 2—figure supplement 3—source data 1. [file elife-88024-fig2-figsupp3-data1.zip]

Archive with 6 entries (5 files):
- Figure 2-Figure Supplement 3-Source Data 1/
- __MACOSX/._Figure 2-Figure Supplement 3-Source Data 1
- Figure 2-Figure Supplement 3-Source Data 1/Supplement Figure 4A raw source data.TIF
- __MACOSX/Figure 2-Figure Supplement 3-Source Data 1/._Supplement Figure 4A raw source data.TIF
- Figure 2-Figure Supplement 3-Source Data 1/Figure 2-Figure Supplement 3-Source Data 1.tif
- __MACOSX/Figure 2-Figure Supplement 3-Source Data 1/._Figure 2-Figure Supplement 3-Source Data 1.tif
