# Supplementary material for: ARID1A governs the silencing of sex-linked transcription during male meiosis in the mouse
Source: eLife. 2024 Nov 26;12:RP88024. doi: 10.7554/eLife.88024 (PMC11594533; doi:10.7554/eLife.88024)
Supplement: Figure 2—figure supplement 3—source data 2. [file elife-88024-fig2-figsupp3-data2.zip]

Archive with 2 entries (2 files):
- Figure 2-Supplement Figure 3a-raw source data 2.pdf
- __MACOSX/._Figure 2-Supplement Figure 3a-raw source data 2.pdf
